# Supplementary material for: Florida Arsenic Distribution Index: Quantifying the Distribution of Past and Present Arsenic Usage
Source: Int J Environ Res Public Health. 2019 Mar 1;16(5):744. doi: 10.3390/ijerph16050744 (PMC6427290; doi:10.3390/ijerph16050744)
Supplement: Supplementary file 1 [file ijerph-16-00744-s001.zip › FADIDataset_Final.xlsx]

## Sheet: FADI_Index_Dataset
COUNTY	CDVs_n	CDV_Aslb	CDV_score	MSMA	MSMA_scores	DSMA	DSMA_scores	LeadArsenate	LA_scores	Mining	Mining_scores	Groundwater	GW_score	Topsoil	Topsoil_score	Anthro_Avg	Anthro_Index	Nat_Avg	Nat_Index	Region
BAY	29	702.96	Low	0	None	0	None	0	None	0	None	0.00102305	Low	0.727512	Moderate	0.2	Low	1.5	Moderate	Northwest
CALHOUN	40	969.6	Low	53666.7	Low	110742	Low	0	None	0	None	0.001	Low	0.813279	Moderate	0.6	Moderate	1.5	Moderate	Northwest
ESCAMBIA	65	1575.6	Moderate	161926	Moderate	334137	Moderate	0	None	0	None	0.0175786	High	1.28982	Moderate	1.2	High	2.5	High	Northwest
FRANKLIN	16	387.84	Low	0	None	0	None	0	None	0	None	0.00199102	Low	0.40006	Low	0.2	Low	1	Low	Northwest
GADSDEN	67	1624.08	Moderate	5907.41	Low	12190	Low	0	None	0	None	0.00143346	Low	0.713942	Moderate	0.8	Moderate	1.5	Moderate	Northwest
GULF	6	145.44	Low	0	None	0	None	0	None	0	None	0.00100137	Low	0.60854	Low	0.2	Low	1	Low	Northwest
HOLMES	52	1260.48	Moderate	41425.9	Low	85483.2	Low	0	None	0	None	0.00103261	Low	1.35884	Moderate	0.8	Moderate	1.5	Moderate	Northwest
JACKSON	104	2520.96	High	237167	Moderate	489398	Moderate	0	None	0	None	0.001	Low	1.05664	Moderate	1.4	High	1.5	Moderate	Northwest
JEFFERSON	54	1308.96	Moderate	16259.3	Low	33551.3	Low	0	None	0	None	0.00164183	Low	0.966185	Moderate	0.8	Moderate	1.5	Moderate	Northwest
LEON	103	2496.72	High	2092.59	Low	4318.1	Low	0	None	0	None	0.00204835	Low	0.898147	Moderate	1	High	1.5	Moderate	Northwest
LIBERTY	43	1042.32	Low	0	None	0	None	0	None	0	None	0.0016496	Low	0.679546	Moderate	0.2	Low	1.5	Moderate	Northwest
OKALOOSA	63	1527.12	Moderate	39129.6	Low	80744.7	Low	0	None	0	None	0.00881761	Moderate	1.78948	High	0.8	Moderate	2.5	High	Northwest
SANTA ROSA	65	1575.6	Moderate	403426	High	832477	High	0	None	0	None	0.0157866	High	1.79534	High	1.6	High	3	High	Northwest
WAKULLA	45	1090.8	Low	0	None	0	None	0	None	0	None	0.00257898	Low	0.559372	Low	0.2	Low	1	Low	Northwest
WALTON	55	1333.2	Moderate	29611.1	Low	61103.1	Low	0	None	0	None	0.00418482	Moderate	0.630901	Low	0.8	Moderate	1.5	Moderate	Northwest
WASHINGTON	61	1478.64	Moderate	10309.3	Low	21273.4	Low	0	None	0	None	0.00100861	Low	1.25513	Moderate	0.8	Moderate	1.5	Moderate	Northwest
ALACHUA	90	2181.6	High	7129.63	Low	14712.1	Low	0	None	0	None	0.00336496	Moderate	0.176529	Low	1	High	1.5	Moderate	Northeast
BAKER	43	1042.32	Low	0	None	0	None	0	None	0	None	0.00168308	Low	0.340986	Low	0.2	Low	1	Low	Northeast
BRADFORD	31	751.44	Low	0	None	0	None	0	None	0	None	0.00368585	Moderate	0.446149	Low	0.2	Low	1.5	Moderate	Northeast
CLAY	38	921.12	Low	0	None	0	None	0	None	0	None	0.00380209	Moderate	0.521169	Low	0.2	Low	1.5	Moderate	Northeast
COLUMBIA	53	1284.72	Moderate	4666.67	Low	9629.76	Low	0	None	0	None	0.00246498	Low	0.216875	Low	0.8	Moderate	1	Low	Northeast
DIXIE	37	896.88	Low	0	None	0	None	0	None	0	None	0.00247018	Low	0.0583113	Low	0.2	Low	1	Low	Northeast
DUVAL	80	1939.2	High	0	None	0	None	0	None	0	None	0.0040476	Moderate	0.404316	Low	0.6	Moderate	1.5	Moderate	Northeast
FLAGLER	47	1139.28	Low	0	None	0	None	0	None	0	None	0.00322879	Moderate	0.355287	Low	0.2	Low	1.5	Moderate	Northeast
GILCHRIST	29	702.96	Low	833.333	Low	1719.6	Low	0	None	0	None	0.00389061	Moderate	0.0642158	Low	0.6	Moderate	1.5	Moderate	Northeast
HAMILTON	49	1187.76	Moderate	14175.9	Low	29252.3	Low	0	None	3.88548	Moderate	0.00382579	Moderate	0.519145	Low	1.2	High	1.5	Moderate	Northeast
LAFAYETTE	42	1018.08	Low	685.185	Low	1413.89	Low	0	None	0	None	0.00423508	Moderate	0.294635	Low	0.6	Moderate	1.5	Moderate	Northeast
LEVY	54	1308.96	Moderate	0	None	0	None	0	None	0	None	0.00150448	Low	0.216379	Low	0.4	Low	1	Low	Northeast
MADISON	71	1721.04	Moderate	20555.6	Low	42416.8	Low	0	None	0	None	0.00178511	Low	0.961997	Moderate	0.8	Moderate	1.5	Moderate	Northeast
NASSAU	43	1042.32	Low	0	None	0	None	0	None	0	None	0.00252322	Low	0.276918	Low	0.2	Low	1	Low	Northeast
PUTNAM	49	1187.76	Moderate	0	None	0	None	5694.2	Low	0	None	0.0028531	Low	0.253946	Low	0.6	Moderate	1	Low	Northeast
ST. JOHNS	38	921.12	Low	0	None	0	None	0	None	0	None	0.00689065	Moderate	0.466174	Low	0.2	Low	1.5	Moderate	Northeast
SUWANNEE	64	1551.36	Moderate	7500	Low	15476.4	Low	0	None	0	None	0.00413172	Moderate	0.370035	Low	0.8	Moderate	1.5	Moderate	Northeast
TAYLOR	81	1963.44	High	0	None	0	None	0	None	0	None	0.00154521	Low	0.765192	Moderate	0.6	Moderate	1.5	Moderate	Northeast
UNION	24	581.76	Low	0	None	0	None	0	None	0	None	0.0025083	Low	0.241121	Low	0.2	Low	1	Low	Northeast
BREVARD	37	896.88	Low	0	None	0	None	29007.4	Low	0	None	0.00107961	Low	0.331607	Low	0.4	Low	1	Low	Central
LAKE	77	1866.48	Moderate	0	None	0	None	206581	High	0	None	0.00174356	Low	1.1822	Moderate	1	High	1.5	Moderate	Central
MARION	88	2133.12	High	0	None	0	None	19695.6	Low	0	None	0.00117146	Low	0.212142	Low	0.8	Moderate	1	Low	Central
ORANGE	81	1963.44	High	0	None	0	None	92971.1	Moderate	0	None	0.00131687	Low	1.13302	Moderate	1	High	1.5	Moderate	Central
OSCEOLA	76	1842.24	Moderate	0	None	0	None	28822.1	Low	0	None	0.00111272	Low	0.792012	Moderate	0.6	Moderate	1.5	Moderate	Central
SEMINOLE	29	702.96	Low	0	None	0	None	16382.4	Low	0	None	0.00117261	Low	0.746969	Moderate	0.4	Low	1.5	Moderate	Central
SUMTER	49	1187.76	Moderate	0	None	0	None	3048.14	Low	0	None	0.00155708	Low	0.994211	Moderate	0.6	Moderate	1.5	Moderate	Central
VOLUSIA	84	2036.16	High	0	None	0	None	18026.4	Low	0	None	0.00126168	Low	0.317956	Low	0.8	Moderate	1	Low	Central
CITRUS	42	1018.08	Low	0	None	0	None	2695.4	Low	0	None	0.00100823	Low	0.926111	Moderate	0.4	Low	1.5	Moderate	Southwest
HARDEE	43	1042.32	Low	0	None	0	None	73533.2	Moderate	3.38813	Moderate	0.00352274	Moderate	1.65503	High	1	High	2.5	High	Southwest
HERNANDO	36	872.64	Low	0	None	0	None	11983.1	Low	0	None	0.00121121	Low	1.62588	High	0.4	Low	2	High	Southwest
HILLSBOROUGH	112	2714.88	High	0	None	0	None	74154.7	Moderate	2.55212	Low	0.00191536	Low	0.436874	Low	1.2	High	1	Low	Southwest
MANATEE	52	1260.48	Moderate	0	None	0	None	25563	Low	0.990012	Low	0.00249848	Low	0.544302	Low	0.8	Moderate	1	Low	Southwest
PASCO	52	1260.48	Moderate	0	None	0	None	59267.8	Moderate	0	None	0.00160262	Low	0.762667	Moderate	0.8	Moderate	1.5	Moderate	Southwest
PINELLAS	30	727.2	Low	0	None	0	None	7204.35	Low	0	None	0.00147561	Low	0.650488	Moderate	0.4	Low	1.5	Moderate	Southwest
POLK	168	4072.32	High	0	None	0	None	224633	High	5.35275	High	0.00255269	Low	1.48939	High	1.5	High	2	High	Southwest
CHARLOTTE	25	606	Low	0	None	0	None	9874.56	Low	0	None	0.00152386	Low	0.537734	Low	0.4	Low	1	Low	South
COLLIER	17	412.08	Low	0	None	0	None	8971.72	Low	0	None	0.00213939	Low	1.96772	High	0.4	Low	2	High	South
DESOTO	46	1115.04	Low	0	None	0	None	44629.2	Moderate	0	None	0.00243644	Low	0.703831	Moderate	0.6	Moderate	1.5	Moderate	South
GLADES	41	993.84	Low	0	None	0	None	3740.49	Low	0	None	0.00127122	Low	0.359009	Low	0.4	Low	1	Low	South
HENDRY	20	484.8	Low	0	None	0	None	39691.4	Moderate	0	None	0.00236363	Low	0.832608	Moderate	0.6	Moderate	1.5	Moderate	South
HIGHLANDS	56	1357.44	Moderate	0	None	0	None	60120.8	Moderate	0	None	0.00182984	Low	0.41094	Low	0.8	Moderate	1	Low	South
LEE	27	654.48	Low	0	None	0	None	9529.69	Low	0	None	0.00187771	Low	0.790848	Moderate	0.4	Low	1.5	Moderate	South
MONROE	1	24.24	Low	0	None	0	None	0	None	0	None	0.00150204	Low	2.99335	High	0.2	Low	2	High	South
SARASOTA	30	727.2	Low	0	None	0	None	2472.31	Low	0	None	0.00209215	Low	0.247082	Low	0.4	Low	1	Low	South
BROWARD	3	72.72	Low	0	None	0	None	6165.04	Low	0	None	0.00274371	Low	2.21699	High	0.4	Low	2	High	Southeast
DADE	1	24.24	Low	0	None	0	None	8265.19	Low	0	None	0.0020926	Low	2.38036	High	0.4	Low	2	High	Southeast
INDIAN RIVER	17	412.08	Low	0	None	0	None	86438.6	Moderate	0	None	0.00104231	Low	0.925259	Moderate	0.6	Moderate	1.5	Moderate	Southeast
MARTIN	4	96.96	Low	0	None	0	None	63598.3	Moderate	0	None	0.00132372	Low	1.40103	Moderate	0.6	Moderate	1.5	Moderate	Southeast
OKEECHOBEE	48	1163.52	Moderate	0	None	0	None	7327.18	Low	0	None	0.00115236	Low	0.42246	Low	0.6	Moderate	1	Low	Southeast
PALM BEACH	0	0	None	0	None	0	None	26504.7	Low	0	None	0.00155662	Low	1.76222	High	0.2	Low	2	High	Southeast
ST. LUCIE	18	436.32	Low	0	None	0	None	118444	Moderate	0	None	0.00118543	Low	0.799047	Moderate	0.6	Moderate	1.5	Moderate	Southeast
